# Supplementary material for: Assessment of RAS-RAF-MAPK Pathway Mutation Status in Healthy Skin, Benign Nevi, and Cutaneous Melanomas: Pilot Study Using Droplet Digital PCR
Source: Int J Mol Sci. 2024 Feb 15;25(4):2308. doi: 10.3390/ijms25042308 (PMC10889428; doi:10.3390/ijms25042308)
Supplement: Supplementary file 1 [file ijms-25-02308-s001.zip]

Archive with 1 entries (1 files):
- ijms-2855289-supplementary.pdf
